# Supplementary material for: Beeswax Alcohol (BWA, Raydel®) Improved Blood Oxidative Variables and Ameliorated Severe Damage of Zebrafish Kidneys, Testes, and Ovaries Impaired by 24-Week Consumption of a High-Cholesterol and High-Galactose Diet: A Comparative Analysis with Coenzyme Q10
Source: Pharmaceuticals (Basel). 2024 Dec 26;18(1):17. doi: 10.3390/ph18010017 (PMC11769329; doi:10.3390/ph18010017)
Supplement: Supplementary file 1 [file pharmaceuticals-18-00017-s001.zip]

Archive with 1 entries (1 files):
- pharmaceuticals-3374639-supplementary.pdf
